# Supplementary material for: α-1,6-Fucosyltransferase Is Essential for Myogenesis in Zebrafish
Source: Cells. 2022 Dec 29;12(1):144. doi: 10.3390/cells12010144 (PMC9818595; doi:10.3390/cells12010144)
Supplement: Supplementary file 1 [file cells-12-00144-s001.zip]

Archive with 1 entries (1 files):
- cells-1995386-supplementary.pdf
